# Supplementary material for: Drug-Resistant Gram-Positive Cocci as Etiological Factors of Cardiac Implantable Electronic Device Infections—Data from the EXTRACT Registry
Source: Antibiotics (Basel). 2026 Mar 27;15(4):345. doi: 10.3390/antibiotics15040345 (PMC13113275; doi:10.3390/antibiotics15040345)
Supplement: Supplementary file 1 [file antibiotics-15-00345-s001.zip]

Archive with 21 entries (19 files):
- antibiotics-4179936-supplementary/
- antibiotics-4179936-supplementary/Corrected supplementary files/
- antibiotics-4179936-supplementary/Corrected supplementary files/Suppl. Fig. S1A. Methicillin resistance rate in Staphylococcus aureus from 2016 ro 2025..jpg
- antibiotics-4179936-supplementary/Corrected supplementary files/Suppl. Fig. S1B. Methicillin resistance rate in coagulase-negative staphylococci from 2026 to 2025..jpg
- antibiotics-4179936-supplementary/Corrected supplementary files/Suppl. Fig. S1C. Ampicillin resistance rate in enterococci from 2016 to 2025.jpg
- antibiotics-4179936-supplementary/Corrected supplementary files/Suppl. Fig. S1D. Penicillin resistance rate in streptococci from 2016 to 2025.jpg
- antibiotics-4179936-supplementary/Corrected supplementary files/Suppl. Fig. S2A. Macrolides resistance rate in Staphylococcus aureus from 2016 to 2025.jpg
- antibiotics-4179936-supplementary/Corrected supplementary files/Suppl. Fig. S2B. Lincosamides resistance rate in Staphylococcus aureus from 2016 to 2025.jpg
- antibiotics-4179936-supplementary/Corrected supplementary files/Suppl. Fig. S2C. Macrolides resistance rate in coagulase-negative staphylococci from 2016 to 2025.jpg
- antibiotics-4179936-supplementary/Corrected supplementary files/Suppl. Fig. S2D. Lincosamides resistance rate in coagulase-negative staphylococci from 2016 to 2025.jpg
- antibiotics-4179936-supplementary/Corrected supplementary files/Suppl. Fig. S3A. Fluoroquinolones resistance rate in Staphylococcus aureus from 2016 to 2025.jpg
- antibiotics-4179936-supplementary/Corrected supplementary files/Suppl. Fig. S3B. Fluoroquinolones resistance rate in coagulase-negative staphylococci from 2016 to 2025.jpg
- antibiotics-4179936-supplementary/Corrected supplementary files/Suppl. Fig. S4. The high-level aminoglycoside resistance rate in enterococci from 2016 to 2025.jpg
- antibiotics-4179936-supplementary/Corrected supplementary files/Supplementary Table S1.docx
- antibiotics-4179936-supplementary/Corrected supplementary files/Supplementary Table S1.pdf
- antibiotics-4179936-supplementary/Corrected supplementary files/Supplementary Table S2.docx
- antibiotics-4179936-supplementary/Corrected supplementary files/Supplementary Table S2.pdf
- antibiotics-4179936-supplementary/Corrected supplementary files/Supplementary Table S3.docx
- antibiotics-4179936-supplementary/Corrected supplementary files/Supplementary Table S3.pdf
- antibiotics-4179936-supplementary/Corrected supplementary files/Supplementary Table S4.docx
- antibiotics-4179936-supplementary/Corrected supplementary files/Supplementary Table S4.pdf
